# Supplementary material for: Characteristics of Staphylococcus aureus Bacteraemia and Predictors of Early and Late Mortality
Source: PLoS One. 2017 Feb 2;12(2):e0170236. doi: 10.1371/journal.pone.0170236 (PMC5289427; doi:10.1371/journal.pone.0170236)
Supplement: S1 Data — (XLS) [file pone.0170236.s001.xls]

## Sheet: Non cirrotici
Gender	Ward	Charlson score	SOT (solid organ recipient)	Solid cancer	Hematologic malignancy	Dialytic CRF	HIV infection	Diabetes	Prior admission (within 90 days)	Central venous catheter (>72h)	Surgery (within 30 days)	Interventional intravascular radiological procedures (within 30 days)	Urinary catheter (>72h)	Prior ICU care (within 90 days)	Immunosuppressive therapy	Prednisone > 10 mg/d > 30 gg	Active consumption of drugs intravenously	Abdominal drainage catheter	Recent antimicrobial therapy (within 30days)	Other intravascular device (>72h)	Cancer chemotherapy (within 30 days)	Neutropenia (<500 PMN/mm3)	Source of infection (1)	Source of infection (2)	Multiple source of infection	Ecocardiography	Result	CVC removal (if present)	Source control (when required)	Duration of hospitalization (days)	Days between admission and first positive blood culture	Setting of acquisition	Polimicrobial infection	Clinical presentation	ICU admission within 72 hours	Cr (mg/dL)	Cr Clearance (ml/min)	Weight (kg)	Height (cm)	BMI	Infectious disease consultation	Tx AB	Empirical	Susceptibility test	Empiric therapy (cathegory)	Empiric therapy (class of antimicrobial)	Empiric therapy (combination)	Association (if combination)	Target therapy (cathegory)
0	1	8	0	0	0	0	0	0	1	1	0	0	0	0	0	0	0	0	0	0	0	0	1		0	0		0		#REF!	#REF!	2	1	3	0	1.85					0	1	1	0	2	3	0
0	1	5	0	0	0	0	0	0	0	0	0	1	1	0	0	0	0	0	0	0	0	0	1		0	1	0			#REF!	#REF!	3	0	2	0	0.77	#REF!	40	152	17.313	1	1	1	1	2	3	0		1
0	1	6	0	0	0	0	0	0	1	1	0	0	0	0	0	0	0	0	0	0	0	0	1		0	0		0		#REF!	#REF!	3	0	2	0	1.77	#REF!	71	170	24.5675	0	1	1	1	2	3	0		2
0	1	7	0	0	0	0	0	0	0	0	0	0	0	0	0	0	0	0	1	0	0	0	1		0	0				#REF!	#REF!	3	0	2	0	0.54					0	0		0
0	1	6	0	0	0	0	0	0	1	1	0	0	0	0	0	0	0	0	0	0	0	0	1		0	0		0		#REF!	#REF!	2	1	2	0	0.75	#REF!	40	156	16.4366	0	1	1	0	2	3	0		1
0	2	0	0	0	0	0	0	0	0	0	0	0	1	0	0	0	0	0	0	0	0	0	5		0	1	0		0	#REF!	#REF!	3	0	2	0	0.85	#REF!	65	170	22.4913	1	1	1	1	2	3	1	4	1
0	1	9	0	0	0	0	0	1	0	0	0	0	1	0	0	0	0	0	0	0	0	0	1		0	0				#REF!	#REF!	3	0	2	0	2.38	#REF!	74	170	25.6055	0	1	1	1	2	4	0		2
0	1	5	0	0	0	0	0	1	0	0	0	0	0	0	0	0	0	0	0	0	0	0	6		0	1	0		0	#REF!	#REF!	1	0	2	0	0.96	#REF!	90	168	31.8878	1	1	1	1	2	4	0		2
0	1	6	0	0	0	0	0	0	0	0	0	0	0	0	0	0	0	0	0	0	0	0	1		0	0				#REF!	#REF!	1	0	3	0	1.34	#REF!	45	165	16.5289	0	1	1	1	2	3	1	4	2
0	2	0	1	0	0	0	0	0	0	0	0	0	0	0	1	1	0	0	0	0	0	0	1		0	0				#REF!	#REF!	1	1	3	1	3.06	#REF!	51	160	19.9219	1	1	1	1	1	1	1	3;7
0	2	5	0	0	0	0	0	0	1	0	1	0	0	1	0	0	0	0	0	0	0	0	7		0	1	0		0	#REF!	#REF!	3	0	1	0	1.13	#REF!	62	165	22.7732	1	1	1	0	2	3	0		1
0	2	1	0	0	0	0	0	0	0	1	0	0	0	0	0	0	0	0	0	0	0	0	1		0	0		1		#REF!	#REF!	3	1	2	0	0.91	#REF!	55	166	19.9594	1	1	1	1	1	1	0		1
0	2	5	0	0	0	0	0	1	0	0	0	0	0	0	0	0	0	0	0	0	0	0	5		0	1	0			#REF!	#REF!	3	0	4	0	0.71	#REF!	80	167	28.6851	1	1	1	1	2	3	0		2
0	1	8	0	0	0	0	0	1	1	0	0	0	0	0	0	0	0	0	1	0	0	0	1		0	1	0			#REF!	#REF!	3	0	1	0	1.39	#REF!	80	163	30.1103	1	1	1	1	2	4	0		2
0	1	6	0	0	0	0	0	0	0	0	0	0	0	0	0	0	0	0	0	0	0	0	3		0	0				#REF!	#REF!	3	0	1	0	1.72	#REF!	60	170	20.7612	0	1	1	1	2	4	0		2
0	1	5	0	0	0	0	0	1	1	0	0	0	0	0	0	0	0	0	0	0	0	0	1		0	1	0			#REF!	#REF!	3	0	2	0	1.22	#REF!	75.5	166	27.3988	0	1	1	1	2	3	0		2
0	1	8	0	0	0	0	0	1	0	0	0	0	0	0	0	0	0	0	0	0	0	0	1		0	0				#REF!	#REF!	3	0	1	0	0.65	#REF!	59	155	24.5578	0	1	1	1	2	3	0		2
0	1	8	0	1	0	1	0	1	0	1	1	0	0	0	0	0	0	0	1	0	0	0	1		0	0		0		#REF!	#REF!	3	0	2	0	4.75	#REF!	96	150	42.6667	0	0					0
0	1	6	0	0	0	0	0	0	1	1	0	0	1	0	0	0	0	0	1	0	0	0	1		0	0		0		#REF!	#REF!	2	0	3	0	0.93					0	1	1	1	2	3	0		2
0	1	12	0	1	1	0	0	0	1	0	1	0	0	0	0	1	0	0	0	0	0	0	1		0	0				#REF!	#REF!	2	0	2	0	1.24	#REF!	50	150	22.2222	0	1	1	0	2	3	0		1
0	1	6	0	0	0	0	0	0	0	1	0	0	0	0	0	0	0	0	1	0	0	0	2		0	0		1		#REF!	#REF!	3	0	1	0	3	#REF!	88	159	34.8087	0	1	1	0	2	4	0		1
0	1	9	0	0	0	1	0	1	1	1	0	0	0	0	0	0	0	0	0	0	0	0	2		0	1	0	1		#REF!	#REF!	2	0	2	0	6.45	#REF!	60	165	22.0386	1	1	1	0	1	2	0		1
0	1	8	0	1	1	0	0	1	1	1	0	0	0	0	0	1	0	1	0	0	0	1	1		0	0		0		#REF!	#REF!	2	1	3	0			50			0	1	1	1	2	3	1	4
0	4	5	0	0	1	0	0	0	0	0	0	0	0	0	0	0	0	0	0	0	0	0	1		0	0				#REF!	#REF!	1	0	2	0	0.98	#REF!	90	165	33.0579	0	1	1	1	2	3	0
0	1	6	0	0	1	0	0	0	0	1	0	0	0	0	0	1	0	0	1	0	1	0	1		0	0		0		#REF!	#REF!	3	1	2	0	0.7	#REF!	84	168	29.7619	0	1	1	0	2	3	0		2
0	1	6	0	0	0	1	0	0	1	1	0	0	0	0	0	0	0	0	0	0	0	0	4		0	1	1	1	0	#REF!	#REF!	2	0	2	0	8.32	#REF!	69	155	28.7201	1	1	1	1	1	2	1	4	1
0	1	5	0	0	1	0	0	0	1	0	0	0	0	0	1	0	0	0	0	0	0	0	1		0	0				#REF!	#REF!	2	0	2	0	0.85	#REF!	58	165	21.3039	0	1	1	1	2	3	0		2
0	2	9	0	0	0	0	0	0	0	1	1	0	1	1	0	0	0	0	0	0	0	0	1		0	0		0		#REF!	#REF!	3	0	4	0	0.68	#REF!	70	163	26.3465	0	1	1	1	2	3	1	4	2
0	1	5	0	0	0	0	0	0	0	1	1	0	0	0	0	0	0	0	0	0	0	0	3		0	0		1		#REF!	#REF!	3	0	2	0	2.25	#REF!	60	157	24.3418	0	1	1	1	1	2	1	3;4	2
0	1	4	0	0	0	0	0	0	0	0	0	0	0	0	0	0	0	0	0	0	0	0	1		0	0				#REF!	#REF!	1	0	2	0	1.58	#REF!	65	160	25.3906	0	1	1	1	2	3	0		2
0	3	6	0	0	0	0	0	1	1	1	0	0	1	1	0	0	0	0	1	0	0	0	7		0	1	0	ND	1	#REF!	#REF!	3	0	3	1	0.83	#REF!	57	161	21.9899	1	1	0	1	2	3	1	7	2
0	1	2	0	0	1	0	0	0	1	1	0	0	0	0	0	0	0	0	1	0	0	0	2		0	1	0	1		#REF!	#REF!	2	0	2	0	1.05	#REF!	62	165	22.7732	1	1	1	1	2	3	1	4	2
0	1	4	0	0	0	0	0	0	0	1	0	0	0	0	0	0	0	0	1	0	0	0	1		0	0		1		#REF!	#REF!	3	0	1	0	6.48	#REF!	86	155	35.796	1	1	1	1	1	2	0		1
0	1	9	0	0	0	1	0	1	1	1	0	0	1	0	0	0	0	0	0	0	0	0	2		0			1		#REF!	#REF!	3	0	2	0	4.21	#REF!	55	155	22.8928	0	1	1	1	2	3	0		2
0	2	8	0	0	0	0	0	1	0	0	0	0	0	0	0	0	0	0	0	1	0	0	1		0	0			0	#REF!	#REF!	3	1	3	0	1.63	#REF!	61.6	155	25.64	0	1	1	0	2	3	1	4	1
0	4	2	0	0	0	0	0	0	0	0	0	0	0	0	0	0	0	0	0	0	0	0	3		0	1	0			#REF!	#REF!	1	0	1	0	0.8	#REF!	72.5	168	25.6874	1	1	1	1	2	3	1	4	2
0	5	10	0	1	0	0	0	0	1	0	0	0	0	0	0	1	0	0	0	0	0	0	3		0	0				#REF!	#REF!	2	0	3	0	1	#REF!	55	163	20.7008	0	1	1	1	2	4	0		2
0	1	4	0	0	0	0	0	0	1	0	0	0	0	0	0	0	0	0	1	0	0	0	1		0	1	0			#REF!	#REF!	2	0	1	0	0.87	#REF!	60	170	20.7612	0	1	0	0					1
0	1	10	0	1	0	0	0	1	0	1	1	0	0	0	0	0	0	0	0	0	1	0	2		0	0		1		#REF!	#REF!	3	0	2	0	0.99	#REF!	45	150	20	1	1	1	1	1	1	1	3	2
0	1	7	0	0	0	1	0	1	1	1	0	0	0	0	0	0	0	0	0	0	0	0			0	0		1		#REF!	#REF!	2	0	2	0	4.7	#REF!	63	160	24.6094	0	1	1	1	2	3	0		1
0	1	10	0	0	0	0	0	0	1	0	0	0	0	0	0	0	0	0	1	0	0	0	3		0	0				#REF!	#REF!	2	0	2	0	2.82	#REF!	48	160	18.75	0	1	1	0	2	3	0		2
0	1	6	0	0	0	0	0	0	0	0	0	0	0	0	0	0	0	0	0	0	0	0	1		0	0				#REF!	#REF!	3	0	2	0	1.83	#REF!	101	160	39.4531	0	1	1	0	2	3	0		1
0	1	6	0	0	0	0	0	1	0	0	0	0	0	0	0	0	0	0	0	0	0	0	1		0	0				#REF!	#REF!	1	0	2	0	1.13	#REF!	59	163	22.2063	0	1	1	1	2	3	0		2
0	2	0	0	0	0	0	0	0	0	0	1	0	1	0	0	0	0	0	0	0	0	0	8		0	0			1	#REF!	#REF!	3	0	2	0	1.04	#REF!	54	166	19.5965	0	1	1	1	2	4	0		2
0	1	12	0	1	0	0	0	1	1	0	0	0	0	0	0	0	0	0	0	0	0	0	1		0	0				#REF!	#REF!	3	0	1	0	1.08	#REF!	88	163	33.1213	0	1	1	1	2	3	0		2
0	5	4	0	0	0	0	0	0	0	0	0	0	0	0	0	0	0	0	0	0	0	0	1		0	0				#REF!	#REF!	3	0	2	0	1.61	#REF!	52	160	20.3125	0	1	1	1	2	3	1	4	2
0	2	5	0	0	0	0	0	0	1	0	0	1	0	0	0	0	0	0	0	0	0	0	5		0	0			1	#REF!	#REF!	3	0	2	0	0.79	#REF!	72	152	31.1634	1	1	1	1	1	1	1	4.8	2
0	1	6	1	0	0	1	0	0	0	0	0	0	0	0	0	0	0	0	0	0	0	0	5		0	0				#REF!	#REF!	2	0	2	0	7.41	#REF!	60	157	24.3418	1	1	1	0	2	3	1	4	1
0	1	1	0	0	0	0	0	0	0	0	0	0	0	0	0	0	1	0	0	0	0	0	1		0	1	0			#REF!	#REF!	1	0	1	0	0.78	#REF!	50	165	18.3655	0	1	1	1	2	4	0		2
1	1	6	0	0	0	0	0	0	0	0	1	0	1	1	0	0	0	0	1	0	0	0	1		0	1	0			#REF!	#REF!	3	1	2	0	0.71	#REF!	80	175	26.1224	0	1	1	0	2	4	0		1
1	1	7	0	1	0	1	0	0	0	0	0	0	0	0	0	0	0	0	0	0	0	0	6		0	1	0		0	#REF!	#REF!	3	0	4	0	4.38	#REF!	51	170	17.6471	1	1	1	1	2	4	0		1
1	4	7	0	0	0	1	0	0	0	0	0	0	0	0	0	0	0	0	0	0	0	0	1		0	1	0			#REF!	#REF!	2	0	3	0	7	#REF!	78	172	26.3656	0	1	1	1	2	4	0		2
1	1	14	0	1	0	0	0	1	1	0	0	0	0	0	0	0	0	1	0	0	0	0	8		0	0				#REF!	#REF!	2	0	2	0	2.08	#REF!	100	170	34.6021	0	1	1	1	2	4	0		2
1	3	5	0	0	0	0	0	0	1	0	1	0	0	0	0	0	0	0	0	1	0	0	1		0	1	0		1	#REF!	#REF!	3	0	3	1	1.4	#REF!	86	170	29.7578	0	1	1	1	2	3	1	4	2
1	2	5	0	0	0	0	0	0	1	0	0	1	0	0	0	0	0	0	0	0	0	0	5		0	1	0		1	#REF!	#REF!	2	0	1	0	2.45	#REF!	78	168	27.6361	1	1	1	1	1	3	0		2
1	1	7	0	1	0	0	0	0	0	1	1	0	0	0	0	0	0	0	0	0	1	0	1		0	0		1		#REF!	#REF!	3	0	2	0	0.82	#REF!	63	168	22.3214	0	1	1	0	2	4	0		1
1	1	5	0	0	0	0	0	0	0	0	0	0	0	0	0	0	0	0	1	0	0	0	5		0	1	0		1	#REF!	#REF!	1	0	2	0	1.17	#REF!	83	175	27.102	1	1	1	1	2	3	0		2
1	1	7	0	0	0	0	0	0	0	0	0	0	1	0	0	0	0	0	0	0	0	0	1		0	1	0			#REF!	#REF!	3	0	4	0	1.15	#REF!	70	170	24.2215	ND	1	1	1	2	3	0		2
1	2	10	0	0	0	0	0	1	1	0	1	0	0	0	0	0	0	0	0	0	0	0	3	5	1	1	0		1	#REF!	#REF!	2	0	2	1	2.33	#REF!	78	172	26.3656	1	1	1	1	1	1	1	3	2
1	2	6	0	1	0	0	0	0	0	0	1	0	0	0	0	0	0	0	0	0	0	0	8		0	1	0		1	#REF!	#REF!	3	0	2	0	1.22	#REF!	85	174	28.075	1	1	1	1	2	4	0		2
1	1	5	0	0	0	0	0	0	0	0	0	0	0	0	0	0	0	0	0	0	0	0	1		0	0				#REF!	#REF!	3	0	2	0	1.38	#REF!		185		0	1	1	0	2	3	0		2
1	4	8	0	1	0	0	0	0	0	0	0	0	0	0	0	0	0	0	0	0	0	0	5		0	0			1	#REF!	#REF!	1	0	2	0	6.18	#REF!	75	178	23.6713	0	1	1	1	2	3	0		2
1	1	9	0	1	0	0	0	0	1	0	1	0	0	0	0	0	0	0	0	0	1	0	1		0	0				#REF!	#REF!	2	0	2	0	5.73	#REF!	81	168	28.699	0	1	1	0	2	3	0		1
1	1	8	0	1	0	0	1	0	1	0	1	0	0	0	0	0	0	0	1	0	0	0	9		0	0			1	#REF!	#REF!	3	0	2	0	0.88	#REF!	62.5	163	23.5237	1	1	1	1	1	5	1	3	1
1	1	5	0	0	0	0	0	1	0	0	0	0	0	0	0	0	0	0	0	0	0	0	1		0	1	0			#REF!	#REF!	3	0	1	0	2	#REF!	100	180	30.8642	0	1	1	1	2	3	0		2
1	3	7	0	0	0	0	0	1	1	0	0	1	0	0	1	0	0	0	1	0	0	0	9		0	1	0		1	#REF!	#REF!	2	0	3	1	2.09	#REF!	86	175	28.0816	1	1	1	0	2	3	0		1
1	1	3	0	0	0	0	0	1	0	0	0	0	0	0	0	0	0	0	0	0	0	0	6		0	1	0		0	#REF!	#REF!	1	0	1	0	0.9	#REF!	84	190	23.2687	1	1	1	1	1	2	0		2
1	1	8	0	0	0	0	0	1	0	0	0	0	0	0	0	0	0	0	0	0	0	0	1		0	0				#REF!	#REF!	3	0	4	0			80	167	28.6851	0	1	1	1	2	4	0		2
1	1		0	0	0	0	0	0		1	0	0	1	1	0	0	0	0	0	0	0	0	1		0	0		0		#REF!	#REF!	3	0	2	1	1.45	#REF!	76	174	25.1024	0	1	1	0	2	3	0		1
1	1	7	0	0	0	1	0	0	0	1	0	0	0	0	0	0	0	0	0	0	0	0	2		0	1	0		1	#REF!	#REF!	2	0	4	0	5.64	#REF!	59	174	19.4874	1	1	1	1	1	2	0		1
1	1	0	0	0	0	0	0	0	1	0	0	0	0	0	0	0	0	0	1	0	0	0	6		0	0			1	#REF!	#REF!	2	1	2	0	0.79	#REF!	79	180	24.3827	1	1	1	1	1	1	0		2
1	2	4	0	0	0	0	0	0	1	0	1	0	0	1	0	0	0	0	0	0	0	0	7		0	1	0		0	#REF!	#REF!	3	0	2	0	1.01	#REF!	125	180	38.5802	1	1	1	1	2	3	1	4	2
1	1	5	0	0	0	0	0	0	0	0	0	0	0	0	0	0	0	0	1	0	0	0	4	6	1	1	1		1	#REF!	#REF!	1	1	1	0	0.73	#REF!	65	170	22.4913	1	1	1	1	2	3	1	4	2
1	1	6	0	0	0	1	0	0	0	1	0	0	0	0	0	0	0	0	0	0	0	0	1		0	0		0		#REF!	#REF!	2	0	2	0	6.48	#REF!	62.5	180	19.2901	0	1	1	1	2	3	0
1	1	7	0	1	0	0	0	0	0	0	0	0	1	1	0	0	0	0	1	0	0	0	1		0	0				#REF!	#REF!	3	0	2	0	1.88	#REF!	71	165	26.079	0	1	1	1	2	3	0		2
1	1	9	0	1	0	0	0	0	1	1	0	0	0	1	0	0	0	0	0	0	0	0	1		0					#REF!	#REF!	3	0	2	0	0.95	#REF!	65	180	20.0617	0	1	1	0	2	3	1	4	1
1	2	6	0	1	0	0	0	0	0	0	1	0	0	0	0	0	0	0	0	0	0	0	8		0	0				#REF!	#REF!	3	0	2	0	1.07	#REF!	69	175	22.5306	0	1	1	1	2	3	1	4	2
1	1	6	0	0	0	0	0	1	0	0	0	0	0	0	0	0	0	0	0	0	0	0	5		0	1	0		0	#REF!	#REF!	3	0	2	0	1.17	#REF!	85	175	27.7551	0	1	1	1	2	3	1	4	2
1	1	6	0	0	0	0	0	1	1	0	0	0	0	0	0	0	0	0	0	0	0	0	1		0	0				#REF!	#REF!	3	0	4	0	2.59	#REF!	104	170	35.9862	0	1	1	1	2	3	1	4	2
1	1	10	0	0	0	0	0	1	0	0	0	0	0	0	0	0	0	0	0	0	0	0	1		0	0				#REF!	#REF!	1	0	3	0	4.48	#REF!	70	180	21.6049	0	1	1	1	2	4	0
1	2	8	0	0	0	0	0	0	1	0	1	0	0	1	0	0	0	0	0	0	0	0	1		0	1	0			#REF!	#REF!	3	0	1	0	1.44	#REF!	69	175	22.5306	1	1	1	1	1	1	1	4;7	1
1	2	10	0	1	0	0	0	1	1	1	1	0	0	0	0	0	0	0	0	0	0	0	1		0	0		0		#REF!	#REF!	3	1	2	0	0.67	#REF!	70	184	20.6758	1	1	1	1	2	4	0		1
1	1	6	0	0	0	0	0	1	0	0	0	0	0	0	0	0	0	0	0	0	0	0	1		0	0				#REF!	#REF!	3	0	4	0	1.06	#REF!	63	162	24.0055	0	1	1	1	2	3	1	4	2
1	1	7	0	0	0	0	0	0	1	0	0	0	1	0	0	0	0	0	0	0	0	0	5		0	0				#REF!	#REF!	2	0	2	0	0.72	#REF!	80	175	26.1224	1	1	1	0	2	3	0		1
1	5	6	0	0	0	0	0	1	1	1	1	0	0	0	0	0	0	0	1	0	0	0	8		0	1	0	0		#REF!	#REF!	3	1	4	0	1.03	#REF!	68	165	24.977	0	1	1	0	1	2	0		1
1	1	8	0	1	0	0	0	0	1	0	1	0	0	0	0	0	0	0	1	0	0	0	1		0	0				#REF!	#REF!	2	0	2	0	1.63	#REF!	79	172	26.7036	0	1	1	0	1	1	1	3	1
1	1	7	0	0	0	0	0	0	1	0	1	0	0	1	0	0	0	0	1	0	0	0	3		0	1	0			#REF!	#REF!	2	0	3	0	1.11	#REF!	60	170	20.7612	1	1	1	0	1	5	1	3	1
1	1	6	0	0	0	0	0	0	1	1	0	0	0	0	0	0	0	0	0	0	0	0	1		0	0		1		#REF!	#REF!	3	1	2	0	0.73	#REF!	50	165	18.3655	0	1	1	0	2	3	0		1
1	1	6	0	0	0	0	0	1	0	0	0	0	0	0	0	0	0	0	0	0	0	0	3		0	0				#REF!	#REF!	3	0	2	0	2.6	#REF!	72	170	24.9135	0	1	1	0	2	3	0		1
1	1	5	0	0	0	0	0	1	0	0	0	0	0	0	0	0	0	0	0	0	0	0	6		0	1	0		0	#REF!	#REF!	1	0	1	0	0.9	#REF!	77	167	27.6095	1	1	0	1	1	1	1	7	1
1	1	6	0	0	0	0	0	0	1	0	0	0	0	0	0	0	0	0	0	0	0	0	1		0	0				#REF!	#REF!	3	0	2	0	1.44	#REF!	71	170	24.5675	0	1	1	0	2	3	0		2
1	1	4	0	0	0	0	0	0	0	0	0	0	1	0	0	0	0	0	1	0	0	0	1		0	0				#REF!	#REF!	3	1	2	0	1.52					0	1	1	1	2	3	0		2
1	1	8	0	0	0	1	0	0	1	1	0	0	0	0	0	0	0	0	0	0	0	0	2		0			1		#REF!	#REF!	2	0	1	0	6.34	#REF!	62	165	22.7732	1	1	1	1	2	3	1	4	2
1	1	6	0	0	0	0	0	0	0	0	0	0	0	0	0	0	0	0	1	0	0	0	1		0	0				#REF!	#REF!	1	0	2	0	0.65	#REF!	70	175	22.8571	0	1	1	1	2	4	0
1	1	7	0	0	0	0	0	0	1	0	0	0	0	0	0	0	0	0	0	0	0	0	1		0	1	0			#REF!	#REF!	2	0	2	0	1.52	#REF!	80	185	23.3747	0	1	1	1	2	3	0		1
1	2	11	0	1	0	0	0	0	0	1	1	0	0	0	0	0	0	0	0	0	0	0	2		0	0		1		#REF!	#REF!	3	0	2	0	0.8	#REF!	78	176	25.1808	0	1	1	1	1	3	0		1
1	1	7	0	1	0	0		1	1	1	0	0	0	0	0	1	0	0	0	0	0	0	2		0	0		1		#REF!	#REF!	2	0	2	0	0.95	#REF!	125			1	1	1	1	1	1	0		1
1	3	5	0	0	1	0	0	0	0	1	0	0	1	1	0	0	0	0	0	0	0	0	1		0	0				#REF!	#REF!	3	1	1	0	0.76					0	1	1	1	2	3	0		2
1	5	14	0	1	0	0	0	0	1	1	0	0	0	0	0	0	0	0	1	0	0	0	3		0	0		0		#REF!	#REF!	3	0	2	0	0.71	#REF!	66	170	22.8374	0	1	1	0	2	4	0		1
1	2	6	0	0	0	0	0	1	1	0	0	0	0	0	0	0	0	0	1	0	0	0	7		0	1	0		1	#REF!	#REF!	3	0	2	0	1.15	#REF!	82	175	26.7755	1	1	1	1	1	1	1	7	2
1	1	5	0	1	0	0	0	0	1	1	0	0	1	0	0	0	0	0	0	0	0	0	2		0	1	0	1		#REF!	#REF!	3	1	1	0	0.76	#REF!	81	168	28.699	1	1	1	0	2	4	0		1
1	1	6	0	0	0	0	0	0	1	0	0	0	0	0	0	0	0	0	1	0	0	0	1		0	0				#REF!	#REF!	2	0	2	0	1.42	#REF!	78	165	28.6501	0	1	1	0	2	3	0		1
1	2	5	0	1	0	0	0	0	0	0	1	0	0	0	0	0	0	0	1	0	0	0	7		0	0			0	#REF!	#REF!	3	1	2	0	1.76	#REF!	81	185	23.6669	1	1	1	0	2	3	0		1
1	1	5	0	0	0	0	0	0	1	0	1	0	0	0	0	0	0	0	0	0	0	0	5		0	0				#REF!	#REF!	3	0	2	0	2.45	#REF!	89	168	31.5334	0	1	1	1	1	2	1	3	1
1	1	7	0	0	0	0	0	0	0	0	0	0	0	0	0	0	0	0	0	0	0	0	8		0	0				#REF!	#REF!	3	0	2	0	0.93	#REF!	80	180	24.6914	0	1	1	0	2	3	0		1
1	1	6	0	0	0	1	0	1	1	1	0	0	0	0	0	0	0	0	0	0	0	0	2		0	0		1		#REF!	#REF!	2	0	1	0	5.57	#REF!	63	160	24.6094	0	1	1	1	1	2	0		2
1	3	5	0	0	0	0	0	0	1	0	1	0	0	1	0	0	0	0	0	0	0	0	7		0	1	0		1	#REF!	#REF!	3	0	3	1	1.8	#REF!	93	176	30.0232	1	1	1	0	1	1	1	3	1
1	2	8	0	1	0	0	0	0	1	1	1	0	0	1	0	0	0	0	0	0	0	0	2		0	0		1		#REF!	#REF!	3	0	2	0	0.99	#REF!	64	175	20.898	1	1	1	1	1	1	1	3	2
1	1	8	0	0	0	0	0	1	1	0	0	1	0	0	0	0	0	0	1	0	0	0	8		0	1	0		1	#REF!	#REF!	2	0	1	0	1.52	#REF!	71	180	21.9136	0	1	1	0	2	3	0		1
1	2	7	0	0	0	1	0	1	1	0	1	0	0	0	0	0	0	0	0	0	0	0	1		0	0				#REF!	#REF!	3	0	4	0	1.71	#REF!	80	178	25.2493	1	1	1	1	2	3	1	4	1
1	1	8	0	1	0	0	0	0	1	1	0	0	0	0	0	1	0	0	0	0	1	0	2		0	0		1		#REF!	#REF!	2	0	2	0	0.76	#REF!	61	174	20.148	0	1	1	1	2	3	0		2
1	5	11	0	1	0	0	0	0	0	0	0	0	1	0	0	0	0	0	1	0	0	0	1		0	1	0			#REF!	#REF!	3	1	1	0	4.07	#REF!	70	170	24.2215	0	1	1	0	2	3	0		1
1	1	6	0	0	0	0	0	1	0	0	0	1	0	0	0	0	0	0	0	0	0	0	1		0	0				#REF!	#REF!	3	0	2	1	1.42	#REF!	74	170	25.6055	1	1	1	1	2	3	0		1
1	1	7	0	0	0	1	0	0	1	1	0	0	0	0	0	0	0	0	0	0	0	0	2		0	1	0	1		#REF!	#REF!	2	0	4	0	6.51	#REF!	66	180	20.3704	1	1	1	0	1	1	0		1
1	3	4	0	0	0	0	0	0	1	0	1	0	1	1	0	0	0	0	1	1	0	0	7		0	1	0		0	#REF!	#REF!	3	0	3	1	1.24	#REF!	82	160	32.0312	1	1	0	1	1	1	1	7	1
1	2	5	0	0	0	0	0	0	0	1	0	0	1	1	0	0	0	0	1	0	0	0	2		0	0		1		#REF!	#REF!	3	0	2	0	0.86	#REF!	80	180	24.6914	1	1	1	0	2	3	0		1
1	1	13	0	1	0	0	0	1	0	0	0	0	0	0	0	0	0	0	0	0	0	0	1		0	0				#REF!	#REF!	3	0	2	0	1.12	#REF!	84	188	23.7664	0	1	1	1	2	3	0		2
1	2	3	0	0	0	0	0	1	0	1	0	0	0	1	0	0	0	0	0	0	0	0	7		0	0			0	#REF!	#REF!	3	0	2	0	1.55	#REF!	103	175	33.6327	1	1	1	1	1	1	0		2
1	1	6	0	0	0	1	0	0	0	1	0	0	0	0	1	0	0	0	0	0	0	0	2		0	1	0	1		#REF!	#REF!	3	0	2	0	4.73	#REF!	66	165	24.2424	0	1	1	1	2	3	0		2
1	1	8	0	0	0	1	0	0	0	0	0	1	0	0	0	0	0	0	0	0	0	0	1		0	1	0			#REF!	#REF!	3	0	1	0	8.58	#REF!	75	178	23.6713	1	1	1	1	1	1	1	3	2
1	1	9	0	0	0	0	0	1	0	0	0	0	0	0	0	0	0	0	0	0	0	0	1		0	0				#REF!	#REF!	1	0	2	0	4.52	#REF!	52	160	20.3125	0	1	1	1	1	2	1	4	2
1	2	6	0	1	0	0	0	0	0	0	0	0	1	0	0	0	0	0	0	0	0	0	5		0	0				#REF!	#REF!	3	0	2	0	1.08	#REF!	75	170	25.9516	0	1	1	1	2	4	0		2
1	4	5	0	0	0	0	0	0	0	0	0	0	0	0	0	0	0	0	0	0	0	0	4		0	1	1		1	#REF!	#REF!	1	0	2	0	1.56	#REF!	75	175	24.4898	1	1	1	1	2	3	1	4	2
1	1	7	0	0	0	1	0	0	0	1	0	0	0	1	0	0	0	0	1	0	0	0	2		0	1	0	1		#REF!	#REF!	3	0	2	0	4.37	#REF!	90	180	27.7778	1	1	1	0	1	2	1	3	1
1	2	6	0	1	0	0	0	0	0	0	1	0	1	1	0	0	0	0	0	0	0	0	7		0	1	0		0	#REF!	#REF!	3	0	2	0	0.84	#REF!	78	178	24.6181	1	1	1	1	1	1	0		2
1	1	6	0	0	0	0	0	1		0	0	0	0	0	0	0	0	0	0	0	0	0	5		0	1	0		0	#REF!	#REF!	1	0	2	1	1.64	#REF!	100	184	29.5369	1	1	1	1	2	3	1	4	2
1	2	5	0	0	0	0	0	1	1	0	1	0	0	0	0	0	0	0	0	0	0	0	7		0	1	0		1	#REF!	#REF!	3	0	2	0	0.99	#REF!	85	170	29.4118	1	1	1	0	1	1	0		1
1	5	6	0	0	0	0	0	0	0	1	0	0	0	0	0	1	0	0	1	0	0	0	1		0	0		0		#REF!	#REF!	3	0	4	0			60	172	20.2812	1	1	1	0	2	3	0		1
1	1	5	0	0	0	0	0	1	0	0	0	0	0	0	0	0	0	0	0	0	0	0	6		0	1	0		1	#REF!	#REF!	1	0	2	0	0.66	#REF!	72	173	24.0569	1	1	1	1	2	3	1	4;7	2
1	1	8	0	0	0	0	0	0	0	0	0	0	0	0	0	0	0	0	0	0	0	0	5		0	0			0	#REF!	#REF!	3	0	4	0	1.85	#REF!	78	172	26.3656	0	1	1	1	2	4	0		2
1	1	6	0	0	0	0	0	1	0	0	0	0	0	0	0	0	0	0	0	0	0	0	8		0	0				#REF!	#REF!	2	0	4	0	2.65	#REF!				0	1	1	0	2	3	0		1
1	1	4	0	0	0	0	0	0	1	1	0	1	0	0	0	0	0	0	0	0	0	0	1		0	1	0	0		#REF!	#REF!	3	0	2	0	1.39	#REF!	160	190	44.3213	1	1	1	0	1	1	1	3	1
1	1	8	0	0	0	0	0	0	1	0	0	0	0	0	0	0	0	0	0	0	0	0	1		0	0				#REF!	#REF!	2	0	3	0	2.4	#REF!	75	170	25.9516	0	1	1	1	2	3	0
1	1	9	0	0	0	0	0	0	1	1	0	0	0	0	0	1	0	0	1	0	0	0	1		0	0		0		#REF!	#REF!	2	1	3	0	3.23	#REF!	64	168	22.6757	0	1	1	0	2	3	0		1
1	2	5	0	0	0	0	0	1	0	0	1	0	0	0	0	0	0	0	1	0	0	0	7		0	1	0		1	#REF!	#REF!	3	0	2	0	0.6	#REF!	55	175	17.9592	1	1	1	0	2	3	0		1
1	1	9	0	1	0	0	0	0	1	1	0	0	0	0	0	1	0	1	0	0	1	0	8		0	1	0	1	1	#REF!	#REF!	2	1	2	0	0.68	#REF!	75	175	24.4898	1	1	1	0	2	3	1	4	1
1	3	7	0	0	0	0	0	0	0	1	0	0	1	1	0	0	0	0	1	0	0	0	3		0	0		0		#REF!	#REF!	3	0	3	1	1.5	#REF!	75	175	24.4898	1	1	1	0	1	5	1	3	1
1	1	5	0	0	0	0	0	0	1	0	0	0	0	0	0	0	0	0	1	0	0	0	1		0	1	0			#REF!	#REF!	2	0	2	0	2.26	#REF!	62	170	21.4533	0	1	1	1	2	3	0		1
1	1	9	0	0	0	0	0	1	1	0	0	0	0	0	0	0	0	0	0	0	0	0	1		0	0				#REF!	#REF!	2	0	2	0	1.88	#REF!	70	170	24.2215	0	1	1	1	2	4	0		2
1	5	3	0	0	0	0	0	0	1	0	0	0	0	0	0	0	0	0	0	0	0	0	5		0	0				#REF!	#REF!	3	0	2	0	0.86	#REF!	75	175	24.4898	1	1	1	1	1	1	0		2
1	1	5	0	0	0	0	0	0	0	0	0	0	0	0	0	0	0	0	0	0	0	0	6		0	1	0		0	#REF!	#REF!	3	0	4	0			141	183	42.1034	1	1	1	0	2	3	1	7	1
1	1	5	0	0	0	0	0	1	0	0	0	0	0	0	0	0	0	0	0	0	0	0	5		0	0			1	#REF!	#REF!	1	0	4	0	2.6	#REF!	65	170	22.4913	0	1	1	1	2	3	0		2
1	1	9	0	0	0	1	0	0	0	1	0	0	0	0	1	0	0	0	0	0	0	0	2		0	1	0	1		#REF!	#REF!	3	0	1	0	11.62	#REF!	87	170	30.1038	0	1	1	1	1	2	0		2
1	1	7	0	0	0	1	0	1		1	0	0	0	0	0	0	0	0	0	0	0	0	1		0	0		0		#REF!	#REF!	2	0	2	0	8.53	#REF!	71	178	22.4088	1	1	1	1	1	1	0		2
1	1	6	0	0	0	1	0	0	0	1	0	0	1	1	0	0	0	0	0	0	0	0	2	8	1	1	0	1		#REF!	#REF!	3	0	2	0	6.5	#REF!	130	170	44.9827	0	1	1	0	2	3	0		1
1 M	1=Medical ward		1 = SI	1 = SI	1 = SI	1 = SI	1 = SI	1 = SI	1 = SI	1 = SI	1 = SI	1 = SI	1 = SI	1 = SI	1 = SI	1 = SI	1 = SI	1 = SI	1 = SI	1 = SI	1 = SI	1 = SI	1 = Unknown		1 = SI	1=performed	1=endocarditis	1 = SI	1 = SI			1 = Community acquired	1 = SI	1=none	1 = SI						1 = SI	1 = SI	1 = SI	1=MSSA	1= MRSA-antimicrobial	1=Daptomycin	1 = SI	1=Daptomycin	1= MRSA-antimicrobial
0 F	2=Surgical ward		0 = NO	0 = NO	0 = NO	0 = NO	0 = NO	0 = NO	0 = NO	0 = NO	0 = NO	0 = NO	0 = NO	0 = NO	0 = NO	0 = NO	0 = NO	0 = NO	0 = NO	0 = NO	0 = NO	0 = NO	2 = CVC		0 = NO	0=not performed	0=no endocarditis	0 = NO	0 = NO			2 = Health care associated	0 = NO	2=sepsis	0 = NO						0 = NO	0 = NO	0 = NO	0= MRSA	2= MSSA-antimicrobial	2=Glycopeptide	0 = NO	2=Glycopeptide	2= MSSA-antimicrobial
	3=Intensive Care Unit																						3 = Pulmonary									3 = Hospital acquired		3=septic shock												3=Beta-lactam		3=Beta-lactam
	4= Emergency department																						4 = Endocarditis											4=ND												4=Fluoroquinolone		4=Fluoroquinolone
	5=Other																						5 = Skin soft tissues																							5= Linezolid		5= Linezolid
																							6 = Bone																							6=Tigecycline		6=Tigecycline
																							7 = Surgical site																							7= Other		7= Other
																							8 = Urinary
																							9 = Other
[truncated: 13 more columns]

## Sheet: Cirrotici
Gender	Ward	Charlson score	SOT (solid organ recipient)	Solid cancer	Hematologic malignancy	Dialytic CRF	HIV infection	Diabetes	Liver disease	Etiology	Concomitant hepatocellular carcinoma	MELD	CHILD	Ascites	Paracentesis (if ascites present)	Spontaneous bacterial peritonitis	Prior admission (within 90 days)	Central venous catheter (>72h)	Surgery (within 30 days)	Interventional intravascular radiological procedures (within 30 days)	Urinary catheter (>72h)	Prior ICU care (within 90 days)	Immunosuppressive therapy	Prednisone >10mg/d >30 gg	Active consumption of drugs intravenously	Abdominal drainage catheter	Recent antimicrobial therapy (within 30days)	Other intravascular device (>72h)	Cancer chemotherapy (within 30 days)	Neutropenia (<500 PMN/mm3)	Source of infection (1)	Source of infection (2)	Multiple source of infection	Ecocardiography	Result	CVC removal (if present)	Source control (when required)	Duration of hospitalization (days)	Days between admission and first positive blood culture	Setting of acquisition	Polimicrobial infection	Clinical presentation	ICU admission within 72 hours	Cr (mg/dL)	Cr Clearance (ml/min)	Weight (kg)	Height (cm)	BMI	Infectious disease consultation
1	1	3	0	0	0	0	0	1	1	1	0	15	B	1	0		0	0	0	0	0	0	0	0	0	0	0	0	0	0	1		0	1	0			#REF!	#REF!	1	0	1	0	0.94	#REF!	78	178	24.6181	0
1	4	4	0	0	0	0	0	1	1	2	0	17	B	1	0		0	0	0	0	0	0	0	0	0	0	0	0	0	0	8		0	0				#REF!	#REF!	1	0	2	0	1.63	#REF!	79	173	26.3958	0
1	4	1	0	0	0	0	0	0	1	2	0	10	A	0			0	0	0	0	0	0	0	0	1	0	0	0	0	0	5		0	1	0		0	#REF!	#REF!	1	1	2	0	0.86	#REF!	90	180	27.7778	1
1	1	8	0	0	0	0	0	1	1	1	0	20	B	0			1	0	1	0	0	0	0	0	0	0	1	0	0	0	6		0	1	0		1	#REF!	#REF!	3	0	2	0	1.31	#REF!	88	180	27.1605	1
1	2	5	0	0	0	0	1	0	1	2	0	18	C	1	0		1	0	1	0	1	0	0	0	0	0	1	0	0	0	7		0	0		0	1	#REF!	#REF!	3	1	2	0	1.36	#REF!	62	178	19.5682	1
1	1	11	0	1	0	0	0	0	1	1	1	17	C	1	1	0	0	0	0	0	0	0	0	0	0	0	0	0	0	0	5		0	0				#REF!	#REF!	3	0	2	0	1.5	#REF!	98	178	30.9304	0
1	2	12	0	1	0	0	0	0	1	4	0	27	B	0			1	0	1	0	1	0	0	0	0	0	0	0	0	0	1		0	0				#REF!	#REF!	3	0	4	0	2.07	#REF!	71	175	23.1837	0
1	1	11	0	1	0	0	1	1	1	2	1	18	C	1	1	0	1	0	0	0	0	0	0	0	0	0	0	0	0	0	1		0	0				#REF!	#REF!	2	0	1	0	0.76	#REF!	69	173	23.0546	1
1	1	9	0	0	0	0	0	0	1	1	0	35	C	1	1	1	1	0	0	1	0	0	0	0	0	0	1	0	0	0	1		0	0				#REF!	#REF!	2	0	2	1	5.04	#REF!	108			0
1	2	8	0	0	0	0	0	1	1	1	0	19	C	1	0		0	0	1	0	1	0	0	0	0	0	0	0	0	0	7		0	0			1	#REF!	#REF!	3	0	2	0	0.83	#REF!	68	165	24.977	1
1	3	9	0	1	0	0	0	0	1	2	1	20	A	0			0	0	0	1	0	0	0	0	0	0	0	0	0	0	3		0	1	0			#REF!	#REF!	3	0	3	1	1.46	#REF!	101	170	34.9481	1
0	1	5	0	0	0	0	0	0	1	2	0	19	C	1	1	0	1	1	0	0	0	0	0	0	0	0	1	0	0	0	1		0	0		1		#REF!	#REF!	2	1	2	0	1.23	#REF!	80	163	30.1103	0
1	1	8	0	1	0	0	0	1	1	4	1	38	C	1	1	0	1	0	0	0	0	0	0	0	0	0	0	0	0	0	1		0	0				#REF!	#REF!	3	0	2	0	3.9	#REF!	85	174	28.075	0
1	2	5	0	0	0	0	0	0	1	1	0	25	C	1	0			0	0	0	0	0	0	0	0	0	1	0	0	0	1		0	0				#REF!	#REF!		0	1	0	0.84	#REF!	105	175	34.2857	1
1	3	7	0	0	0	0	0	1	1	1	1	31	C	0			0	0	0	0	0	0	0	0	0	0	0	0	0	0	4		0	1	1		0	#REF!	#REF!	1	0	3	1	2.94	#REF!	67	175	21.8776	1
1	1	6	0	0	0	0	0	0	1	1	0	26	C	1	1	0	0	0	0	0	0	1	0	0	0	0	0	0	0	0	3		0	0				#REF!	#REF!	3	0	2	1	1.27	#REF!	53	151	23.2446	1
0	1	8	0	0	0	0	0	1	1	2	0	14	C	1	0		0	0	0	0	0	0	0	0	0	0	0	0	0	0	1		0	0				#REF!	#REF!	2	0	2	0	1	#REF!	50	150	22.2222	0
1	1	5	0	0	0	0	0	1	1	3	0	22	C	1	1	0	1	0	0	0	1	0	0	0	0	0	1	0	0	0	1		0	1	0			#REF!	#REF!	3	0	1	0	1	#REF!	86	185	25.1278	0
0	1	5	0	0	0	0	0	1	1	3	0	6	A	0			0	0	0	0	0	0	1	1	0	0	0	0	0	0	5		0	1	0		1	#REF!	#REF!	1	0	2	0	1	#REF!	61	160	23.8281	1
1	4	14	0	1	0	0	0	1	1	4	1	14	C	1	0		1	0	0	0	0	0	0	0	0	0	0	0	0	0	1		0	0				#REF!	#REF!	2	1	2	0	1.38	#REF!	55	168	19.487	0
1	2	7	1	0	0	1	0	0	1	4	0		A	0			1	0	0	0	0	0	0	0	0	0	0	0	0	0	1		0	0				#REF!	#REF!	3	0	4	0	4.52	#REF!	68	167	24.3824	1
1	1	4	0	0	0	0	1	0	1	2	0	26	C	1	1	0	0	1	0	0	1	0	0	0	0	0	0	0	0	0	1		0	1	0	1		#REF!	#REF!	3	0	2	0	0.77	#REF!	71	170	24.5675	1
0	1	5	1	0	0	0	0	1	2	2	0	28	C	0			1	1	0	0	0	0	1	0	0	1	1	0	0	0	1		0	0		1		#REF!	#REF!	3	1	2	0	1.05	#REF!	67	168	23.7387	0
1	1	5	1	0	0	1	0	0	2	1	0		A	0			1	1	0	0	0	0	1	0	0	0	0	0	0	0	4	2	1	1	1	1	1	#REF!	#REF!	2	0	1	0	7.38	#REF!	80	180	24.6914	1
0	2	3	1	0	0	0	0	1	2	1	0	9	A	0			0	0	0	1	0	0	1	0	0	1	0	0	0	0	1		0	0				#REF!	#REF!	3	0	1	0	1.15	#REF!	75	172	25.3515	1
1 M	1=Medical ward		1 = SI	1 = SI	1 = SI	1 = SI	1 = SI	1 = SI	1=cirrhosis	1=Alcohol	1 = SI			1 = SI	1 = SI	1 = SI	1 = SI	1 = SI	1 = SI	1 = SI	1 = SI	1 = SI	1 = SI	1 = SI	1 = SI	1 = SI	1 = SI	1 = SI	1 = SI	1 = SI	1 = Unknown		1 = SI	1=performed	1=endocarditis	1 = SI	1 = SI			1 = Community acquired	1 = SI	1=none	1 = SI						1 = SI
0 F	2=Surgical ward		0 = NO	0 = NO	0 = NO	0 = NO	0 = NO	0 = NO	2=liver transplant	2=HCV	0 = NO			0 = NO	0 = NO	0 = NO	0 = NO	0 = NO	0 = NO	0 = NO	0 = NO	0 = NO	0 = NO	0 = NO	0 = NO	0 = NO	0 = NO	0 = NO	0 = NO	0 = NO	2 = CVC		0 = NO	0=not performed	0=no endocarditis	0 = NO	0 = NO			2 = Health care associated	0 = NO	2=sepsis	0 = NO						0 = NO
	3=Intensive Care Unit									3=Other																					3 = Pulmonary									3 = Hospital acquired		3=septic shock
	4= Emergency department									4=ND																					4 = Endocarditis											4=nd
	5=Other																														5 = Skin soft tissues
																															6 = Bone
																															7 = Surgical site
																															8 = Urinary
																															9 = Other
[truncated: 21 more columns]
